# Supplementary material for: Nurse-Led Binaural Beat Intervention for Anxiety Reduction in Pterygium Surgery: A Randomized Controlled Trial
Source: Nurs Rep. 2025 Jul 31;15(8):282. doi: 10.3390/nursrep15080282 (PMC12389307; doi:10.3390/nursrep15080282)
Supplement: Supplementary file 1 [file nursrep-15-00282-s001.zip]

Archive with 2 entries (2 files):
- Figure S1_Supplementary_Materials.pdf
- Table S1_Supplementary_Materials.pdf
